# Supplementary material for: Phosphatidylserine Exposed Lipid Bilayer Models for Understanding Cancer Cell Selectivity of Natural Compounds: A Molecular Dynamics Simulation Study
Source: Membranes (Basel). 2022 Jan 1;12(1):64. doi: 10.3390/membranes12010064 (PMC8780679; doi:10.3390/membranes12010064)
Supplement: Supplementary file 1 [file membranes-12-00064-s001.zip]

Archive with 1 entries (1 files):
- membranes-1489670-supplementary.pdf
